# Supplementary material for: Microfluidic Droplet-Generation Device with Flexible Walls
Source: Micromachines (Basel). 2023 Sep 15;14(9):1770. doi: 10.3390/mi14091770 (PMC10536617; doi:10.3390/mi14091770)
Supplement: Supplementary file 1 [file micromachines-14-01770-s001.zip]

Archive with 1 entries (1 files):
- micromachines-2551416-supplementary.pdf
